# Supplementary material for: Biooxidation of Arsenopyrite by Acidithiobacillus ferriphilus QBS 3 Exhibits Arsenic Resistance Under Extremely Acidic Bioleaching Conditions
Source: Biology (Basel). 2025 May 15;14(5):550. doi: 10.3390/biology14050550 (PMC12108572; doi:10.3390/biology14050550)
Supplement: Supplementary file 1 [file biology-14-00550-s001.zip]

Archive with 1 entries (1 files):
- biology-3562067-supplementary.pdf
